# Supplementary material for: Overexpression of the Glycyrrhiza uralensis Phenylalanine Ammonia-Lyase Gene GuPAL1 Promotes Flavonoid Accumulation in Arabidopsis thaliana
Source: Int J Mol Sci. 2025 Apr 25;26(9):4073. doi: 10.3390/ijms26094073 (PMC12071455; doi:10.3390/ijms26094073)
Supplement: Supplementary file 1 [file ijms-26-04073-s001.zip]

Archive with 3 entries (2 files):
- ijms-3567624-supplementary/
- ijms-3567624-supplementary/Supplementary Figure S1-S2.pdf
- ijms-3567624-supplementary/Supplementary tables S1-S5_submit.xlsx
