# Supplementary material for: Overexpression of the Glycyrrhiza uralensis Phenylalanine Ammonia-Lyase Gene GuPAL1 Promotes Flavonoid Accumulation in Arabidopsis thaliana
Source: Int J Mol Sci. 2025 Apr 25;26(9):4073. doi: 10.3390/ijms26094073 (PMC12071455; doi:10.3390/ijms26094073)
Supplement: Supplementary file 1 [file ijms-26-04073-s001.zip › ijms-3567624-supplementary/Supplementary tables S1-S5_submit.xlsx]

## Sheet: Table S1
Table S1. The statistics of the PAL gene family in the three medicinal licorice species.
Sequence ID	Original ID	Number of Amino Acid	Molecular Weight	Theoretical pI	Instability Index	Aliphatic Index	Grand Average of Hydropathicity
GgPAL1	GglaChr1G00109770.1	737	80335.4	6.04	35.18	90.94	-0.175
GgPAL2	GglaChr1G00081060.1	718	77810.9	6.15	30.84	92.66	-0.128
GgPAL3	GglaChr2G00008320.1	721	78206.2	5.9	33.64	92.83	-0.149
GgPAL4	GglaChr2G00008310.1	725	78776.8	6.07	32.04	92.73	-0.176
GgPAL5	GglaChr2G00008300.1	708	77006.6	5.79	33.17	92.33	-0.171
GgPAL6	GglaChr5G00193760.1	374	40463.4	8.51	37.58	98.88	-0.006
GgPAL7	GglaChr7G00214490.1	689	74973.9	6.74	38.97	93.57	-0.113
GiPAL1	GinfChr1G00091980.1	737	80276.4	6.16	35.39	90.41	-0.181
GiPAL2	GinfChr1G00120940.1	718	77838.9	6.14	30.6	92.8	-0.128
GiPAL3	GinfChr2G00031740.1	721	78253.2	5.9	33.32	93.77	-0.154
GiPAL4	GinfChr2G00031750.1	724	78722.6	5.7	32.55	93.92	-0.174
GiPAL5	GinfChr2G00031760.1	725	78687.5	5.96	33.16	92.18	-0.181
GiPAL6	GinfChr5G00197500.1	712	78081.2	5.55	34.27	98.34	-0.076
GiPAL7	GinfChr7G00214590.1	689	74981.9	6.86	38.59	92.86	-0.124
GuPAL1	Glycyrrhiza_uralensis_Fisch0009050.1	737	80276.4	6.16	35.39	90.41	-0.181
GuPAL2	Glycyrrhiza_uralensis_Fisch0038920.1	718	77824.9	6.14	30.95	92.66	-0.129
GuPAL3	Glycyrrhiza_uralensis_Fisch0072120.1	724	78601.6	5.96	33.49	92.58	-0.172
GuPAL4	Glycyrrhiza_uralensis_Fisch0072140.1	464	50224.6	8.55	39.48	95.5	-0.085
GuPAL5	Glycyrrhiza_uralensis_Fisch0072150.1	726	78754.7	5.93	32.83	93.26	-0.17
GuPAL6	Glycyrrhiza_uralensis_Fisch0193280.1	712	78078.3	5.67	35.06	98.34	-0.077
GuPAL7	Glycyrrhiza_uralensis_Fisch0252130.1	687	74795.6	6.88	38.72	91	-0.15

## Sheet: Table S2
Table S2. Specific primers of the PAL gene family detected by qRT-PCR
Primer name	Primer sequence（5'-3'）
PAL1-sense	AACCCTGCTGTTCCTAACCG
PAL1-antisense	GGAGAGGAGCACCATTCCAC
PAL2-sense	ACATTGACGACCCTTGCAGT
PAL2-antisense	AACAACCCTGTCCCCAACTC
PAL3-sense	GATGCAAAAGCTCAGGCAGG
PAL3-antisense	TGCCACTCTCATATGCAGCC
PAL4-sense	ATTTGGCAACGGGACAGAGT
PAL4-antisense	GGGACCAAATCTCCAGAGGC
PAL5-sense	ACCAACATCACCCCATGCTT
PAL5-antisense	GCCATTAACAAGGGCAAGGC
PAL6-sense	AGCAGCTATGCTTGTGAGGG
PAL6-antisense	CGCACTAAGGGACACTCCTG
PAL7-sense	GGAACATGCATTGAGGGGGA
PAL7-antisense	GTTCCCAGTTCCTCTCTGGC
Actin-sense	CCTCAACCCAAAGGTCAACAG
Actin-antisense	GACCAGCGAGATCCAAACGAA

## Sheet: Table S3
Table S3. Summary table of regression equations and corresponding coefficients for chemical components
Compound	Regression Equation	Correlation Coefficient	Linear Range
		R2	ng/mL
Indole-3-acetic acid（IAA)	Y=424.1X-162.2	0.9981	1.0-966.3
Zeatin（ZT)	Y=11563.4X-2724.9	0.9988	1.0-975.7
Brassinosteroids（BR)	Y=787.1X-626.2	0.9961	1.4-1033.0
Salicylic acid（SA)	Y=43.9X-13.4	0.9964	1.0-977.1
Abscisic acid（ABA)	Y=137.6X-151.7	0.999	1.2-994.0
Methyl jasmonate （MeJA)	Y=119773X+61035.3	0.9916	0.9-97.5
Gibberellin(GA3)	Y=99.3X-39.7	0.9995	1.2-993.4
Rutin	Y=144.6X-212.4	0.9979	1.5-998.3

## Sheet: Table S4
Table S4. Parameters related to mass spectrometry determination of chemical components
Component	tR	Ionization Mode	Precursor Ion	Product Ion	Cone Voltage	Collision Energy
	（min）		MS（m/z）	MS2（m/z）	/V	/eV
IAA	2.69	ESI+	176.2	129.99	4	34
ZT	0.66	ESI+	219.9	135.9*	46	16
				147.9	46	16
BR	4.15	ESI+	481.1	95.0*	4	28
				315.1	4	20
SA	2.75	ESI-	137.1	93.0*	24	22
				65	24	24
ABA	2.88	ESI-	263.2	153.0*	22	12
				204	22	18
MeJA	4.17	ESI+	225	147.0*	22	12
				133	22	14
Rutin	2.3	ESI-	609.2	300.2*	8	36
				254.9	8	52
GA3	2.35	ESI-	344.9	239.0*	2	16
				142.9	2	28
Quantitative ions are marked with "*"

## Sheet: Table S5
Table S5. Gradient elution program
Time（min）	Flow Rate（mL/min）	0.1% Formic Acid-Water (%)	Acetonitrile（%）
0	0.3	90	10
0.3	0.3	90	10
1.5	0.3	60	40
2.5	0.3	60	40
3	0.3	0	100
5.5	0.3	0	100
6	0.3	90	10
8	0.3	90	10
